# Supplementary material for: Preventing post-surgical cardiac adhesions with a catechol-functionalized oxime hydrogel
Source: Nat Commun. 2021 Jun 18;12:3764. doi: 10.1038/s41467-021-24104-w (PMC8213776; doi:10.1038/s41467-021-24104-w)
Supplement: Supplementary file 3 — Source Data [file 41467_2021_24104_MOESM3_ESM.xlsx]

## Sheet: Fig. 2
A)
ang. frequency
rad/s	25 mg/mL	50 mg/mL	62.5 mg/mL	100 mg/mL	150 mg/mL
250.1	1843	7087	11100	17020	20500
157.8	2778	6539	11090	17360	21370
99.58	2978	6170	10970	17360	21470
62.83	3039	5984	10870	17330	21400
39.64	3057	5894	10820	17320	21300
25.01	3061	5845	10800	17310	21150
15.78	3079	5871	10800	17300	21000
9.958	3075	5802	10840	17290	20820
6.283	3070	5805	10850	17260	20730
3.964	3070	5824	10840	17260	20570
2.501	3098	5682	10800	17230	20310
1.578	3098	5672	10720	17190	20210
0.9958	3111	5580	10780	17130	19860
0.6283	3087	5650	10660	17070	19700
0.3964	3105	5508	10670	17010	19410
0.2501	3143	5364	10720	17050	19160
0.1578	3171	5368	10680	17150	19120
0.09958	3254	5220	10660	16950	19050
0.06283	3360	5156	10200	16030	19000
0.06283	3491	5204	10030	16520	19340
B)
ang. frequency
rad/s	0	0.2	0.273	0.333	0.385	0.5
396.4	15000	8157	5385	6067	6218	2120
250.1	17020	11520	8147	8625	7468	4186
157.8	17360	12460	8781	9021	7835	4514
99.58	17360	12730	8913	8977	7942	4476
62.83	17330	12820	8939	8892	7979	4402
39.64	17320	12880	8963	8829	7966	4340
25.01	17310	12910	8979	8776	7934	4292
15.78	17300	12940	8973	8720	7873	4233
9.958	17290	12920	8963	8631	7662	4147
6.283	17260	12940	8907	8485	7282	3999
3.964	17260	12870	8761	8260	6641	3724
2.501	17230	12670	8534	7899	5778	3253
1.578	17190	12440	8162	7361	4858	2581
0.9958	17130	12090	7684	6593	3974	1821
0.6283	17070	11810	7177	5807	3331	1125
0.3964	17010	11580	6776	5068	2934	653.5
0.2501	17050	11570	6630	4483	2797	378.4
0.1578	17150	11900	6783	4144	2920	223.6
0.09958	16950	12410	7281	4041	3296	144.6
0.06283	16030	13230	8147	4133	3911	104.6
0.06283	16520	13910	9075	4510		121.3
C)		ang. frequency (rad/s)
	Gel Incubation time (hours)	250.1	157.8	99.58	62.83	39.64	25.01	15.78	9.958	6.283	3.964	2.501	1.578	0.9958	0.6283	0.3964	0.2501	0.1578	0.09958	0.06283	0.06283
AO-Ald	0	100	100	100	100	100	100	100	100	100	100	100	100	100	100	100	100	100	100	100	100
	1	91.1281	93.7212	94.4124	94.4028	94.0531	93.7031	92.948	92.8282	92.1205	91.3673	90.1335	89.2379	88.2662	87.3462	86.361	83.9883	82.7988	82.6549	84.9033	82.9903
	3	79.1422	85.2535	87.0392	87.5361	87.7021	87.3484	86.8208	86.7553	86.4426	85.9212	85.7226	84.9913	84.8219	84.2414	84.0682	82.7566	80.9329	79.115	80.287	77.3608
AO-Ald-Cat	0	100	100	100	100	100	100	100	100	100	100	100	100	100	100	100	100	100	100	100	100
	1	182.084	136.487	122.719	117.362	114.879	113.681	112.748	112.235	111.767	111.331	111.086	110.537	110.054	109.799	109.44	107.695	106.561	104.286	101.234	100.542
	3	215.493	170.806	157.363	152.387	149.871	148.801	148.056	147.363	146.872	146.17	145.011	144.179	143.612	143.849	142.923	140.978	139.078	135.945	134.402	134.531
D)
AO-Ald	AO-Ald-Cat
158.654	127.027
162.745	139.316
176.042	114.53
E)
Day	Ald-AO			Ald-AO-Cat
0	0	0	0	0	0	0
4	-3.45942	-2.75132	-2.0202	4.31525	-2.06036	4.788
7	-4.88199	-2.85714	-5.25253	5.33413	-3.3372	2.91318
14	-3.8474	-3.77425	-5.75758	-0.179802	-3.97562	3.2593
21	-4.94665	-6.94885	-5.25253	-1.07881	-2.81486	3.74964
28	-8.01811	-8.85362	-8.35017	-1.61822	-3.62739	2.97087
F)
Day	Ald-AO			Ald-AO-Cat
0.0208	807.6	1163.6	729.6	860.3	985.3	1169.3
0.0625	1322.8	1617.8	1098.8	1154.7	1330.7	1558.7
0.5	2392.2	2298.2	1912.2	1592.7	1585.7	1745.7
2	2706.8	2648.8	2183.8	1734.7	1696.7	1819.7
3	2919.7	2941.7	2344.7	1885.7	1783.7	1883.7
4	2998	3034	2447	1941.7	1827.7	1965.7
5	3112.9	3148.9	2538.9	1985.33	1866.33	1994.33
6	3168.7	3216.7	2595.7	2013.67	1881.67	2008.67
7	3214.09	3275.09	2652.09	2044.33	1900.33	2031.33
8	3276.06	3343.06	2707.06	2084.67	1922.67	2050.67

## Sheet: Fig. 3
A)
RAW			L929
Control	AO-Ald	AO-Ald-Cat	Control	AO-Ald	AO-Ald-Cat
5.74	0	0.34	21.21	0	0
3.99	0	0.07	17.04	0.8	0
6.65	0.16	0	18.39	0.79	0
7.73	0	0	27.35	0.3	0
8.27	0.28	0	27.25	0.31	0.71
6.67			22.87
			21.44
			22.4
			21.7
			20.21
B)
PBS	Ald-AO-Cat	ZDEC
6493	7281	777
6904	6794	665
7168	6205	690
C)
Ald-AO-Cat	PBS	ZDEC
1	1	4
1	1	4
1	1	4
1	1	4
1	1	4
1	1	4
1	1	4
1	1	4
1	1	4

## Sheet: Fig. 4
B)
Control	Ald-AO	Ald-AO-Cat
1.22	0.33	0.11
1	0.33	0
1.11	0.11	0.11
1.44	0.11	0.11
0.89	0.22	0
0.89	0	0
0.11	0.33	0.22
0.89	0.89	0
1.44	0.56	0
1.78		0
		0
		0.11
C)
Control	Ald-AO	Ald-AO-Cat
2.2	1.5	1
1.8	1.5	0
2.5	1	1
2.17	1	1
2	1	0
2.67	0	0
1	3	2
2	2.67	0
2.17	1.67	0
2.67		0
		0
		1
D)
Control	Ald-AO	Ald-AO-Cat
3	2	1
2	2	0
3	1	1
3	1	1
2	1	0
3	0	0
1	3	2
3	3	0
3	2	0
3		0
		0
		1

## Sheet: Fig. 5
A)
Control	Ald-AO-OH	Ald-AO-Cat
0.22	0.11	0
0	0	0
0	0	0
0.33	0.11	0
0.44	0.22	0
0.11	0.22
B)
Control	Ald-AO-OH	Ald-AO-Cat
1	1	0
0	0	0
0	0	0
1.5	1	0
2	1	0
1	1
C)
Control	Ald-AO	Ald-AO-Cat
1	1	0
0	0	0
0	0	0
2	1	0
2	1	0
1	1
E)
Control	Ald-AO-Cat
42	43.67
43	44.33
43.33	42
45.33	43
42.33	44
44	42.33
F)
Control	Ald-AO-Cat
8.91	8.88
8.97	8.97
8.7	8.94
8.58	9.43
8.61	8.73
8.3	8.61
G)
Control	Ald-AO-Cat
5.14	4.99
5.14	4.99
4.93	5.2
4.71	5.38
4.99	4.9
4.65	4.96

## Sheet: Fig. 7
B)
	AO-8PEG					Ald/Cat-8PEG
Standard	1.8786	1.9377	2.0975	2.0638		1.5707	1.6977	2.1577	1.9448
10	1.9508	0.8887	1.901	1.7972	1.107	1.5517	0.8831	1.6219	1.8365	1.1376
12.5	1.0815	1.7358	1.8119	1.7086	1.9336	1.0632	0.9823	1.9726	1.9843	1.1849
15	1.9945	1.5138	1.0152	1.2158	1.6604	2.0577	1.1509	0.9912	1.4473	1.3426
20	1.6879	1.5254	2.0886	1.7402	2.3328	0.9813	1.2042	1.3393	1.2509	1.8079
H)
6w Control	3w	6w
3	1	1.3
3.2
3.2
I)
6w Control	3w	6w
3.8	3.7	2.7
4
4

## Sheet: Fig. S4
Catechol Concentration (μM)	Absorbance at 500 nm
0	0
10	0.02
20	0.05
30	0.081
40	0.11
50	0.138
60	0.197
70	0.218
80	0.266

## Sheet: Fig. S5
Frequency (Hz)	G'	G''
63.1	3889	344.4
39.81	8238	323.9
25.12	9540	219
15.85	9953	165.5
10	10100	142.3
6.31	10200	136.1
3.981	10270	131.2
2.512	10310	170.4
1.585	10370	181.8
1	10400	255.4
0.631	10410	326.8
0.3981	10390	456
0.2512	10290	574.1
0.1585	10200	665.8
0.1	10050	676.2
0.0631	10050	645.1
0.03981	10200	533.3
0.02512	10480	440.8
0.01585	10890	387.9
0.01	11260	476.3
0.01	11150	197.3

## Sheet: Fig. S6
A)
Shear Rate (1/s)	Shear Stress (Pa)
0.09997	0.02367
0.1258	0.06549
0.1585	0.07471
0.1995	0.06311
0.2512	0.00678
0.3162	-0.07531
0.3981	-0.0821
0.5011	-0.00158
0.631	0.05971
0.7943	-0.0737
1	0.07192
1.259	-0.06367
1.585	-0.03334
1.995	-0.01435
2.512	-0.03453
3.162	0.03571
3.981	0.02735
5.012	0.04706
6.31	0.06788
7.943	0.06973
10	0.09605
12.59	0.1195
15.85	0.1491
19.95	0.196
25.12	0.2523
31.62	0.3193
39.81	0.4028
50	0.5051
B)
Shear Rate (1/s)	Shear Stress (Pa)
0.09997	0.03601
0.1259	0.07031
0.1585	0.0696
0.1995	0.05808
0.2512	0.00387
0.3162	-0.06231
0.3981	-0.05692
0.5012	0.01648
0.631	0.06733
0.7943	-0.04441
1	0.09331
1.259	-0.01821
1.585	0.01322
1.995	0.0435
2.512	0.04601
3.162	0.1281
3.981	0.1481
5.012	0.2017
6.31	0.2626
7.943	0.3187
10	0.3904
12.59	0.5161
15.85	0.6462
19.95	0.8204
25.12	1.055
31.62	1.329
39.81	1.669
50	2.088

## Sheet: Fig. S7
A)
Catechol Concentration (mM)	Absorbance (@ 500 nm)
0	0
0.07	0.396
0.13	0.744
0.2	1.179
0.26	1.746
B)
Time (days)	Supernatant				Gel				Maximum
0									6.6
0.0069	0.302	0.358	0.407	0.438
1	0.902	1.101	0.94	1.111
2	0.401	0.432	0.493	0.489
3	0.131	0.168	0.156	0.166
7	0.058	0.064	0.069	0.063	0.102	0.1	0.122
C)
	10 min	1 day	2 day	3 day	7 day	Gel 7 day
Total Cat	7e-05	0.0002	9e-05	3e-05	1e-05	2e-05
Max Cat	0.00066
